# Supplementary material for: Metabolic Network Analysis-Based Identification of Antimicrobial Drug Targets in Category A Bioterrorism Agents
Source: PLoS One. 2014 Jan 15;9(1):e85195. doi: 10.1371/journal.pone.0085195 (PMC3893172; doi:10.1371/journal.pone.0085195)
Supplement: Table S1 — Metabolic essential enzymes and their gene identifiers of the individual strains of Category A pathogens. (XLS) [file pone.0085195.s001.xls]

## Sheet: BAA
Gene id	Gene name	EC numbers
	52449..53612	2.4.1.157,2.4.1.-
	171194..171817	2.7.4.9
	136271..135783	2.7.7.3
	24469..23582	2.7.7.9
	491255..490383	4.1.1.65
	74693..73704	2.7.8.13
	211836..212705	4.1.3.38
	213544..213903	4.1.2.25
	212650..213540	2.5.1.15
	186324..187718	2.7.7.23,2.3.1.157
	18270..17950	3.6.1.31
	18586..18368	3.5.4.19
	1593..979	2.7.1.24
	46727..47281	1.5.1.3
	89915..88572	5.4.2.10
	34822..35619	1.3.1.26
	118044..119342	6.3.2.17,6.3.2.12
	23219..22545	2.4.2.17
	22530..21244	1.1.1.23
	686992..685919	5.4.99.5,2.5.1.54
	20054..19338	5.3.1.16
	16785..17351	3.5.4.16
	17681..18475	2.7.7.41
	415502..413673	2.1.1.13,1.5.1.20
	181526..180399	3.5.1.47
	486940..486374	2.7.7.18
	182310..181591	2.3.1.89
	45877..45014	5.1.1.7
	11696..10350	4.1.1.20
	98131..97118	5.1.3.2,5.1.3.7
	166133..165522	5.3.1.24
	166891..166133	4.1.1.48
	167918..166896	2.4.2.18
	101918..100749	2.3.1.16
	21241..20660	4.2.1.19
	104321..101943	5.3.3.8,1.1.1.35,4.2.1.17
	30379..29738	2.7.4.8
	29347..28145	4.1.1.36,6.3.2.5

## Sheet: BAH
Gene id	Gene name	EC numbers
gi|47528252	GBAA2958	5.4.99.5,2.5.1.54
gi|47529250	GBAA3960	2.7.7.41
gi|47529773	GBAA4479	2.1.1.13,1.5.1.20
gi|47525283	GBAA0027	2.7.4.9
gi|47526517	GBAA1251	4.1.1.48
gi|47526516	GBAA1250	2.4.2.18
gi|47526518	GBAA1252	5.3.1.24
gi|47529345	GBAA4052	2.7.8.13
gi|47525324	GBAA0070	4.1.3.38
gi|47525325	GBAA0071	2.5.1.15
gi|47777774	GBAA0072	4.1.2.25
gi|47778307	GBAA4558	2.7.7.18
gi|47525302	GBAA0048	2.7.7.23,2.3.1.157
gi|50196964	GBAA5170	5.1.1.7
gi|47529489	GBAA4194	2.3.1.89
gi|47529488	GBAA4193	3.5.1.47
gi|47526706	GBAA1432	3.1.3.15
gi|47526701	GBAA1429	5.3.1.16
gi|47526699	GBAA1427	4.2.1.19
gi|47526698	GBAA1426	1.1.1.23
gi|47527903	GBAA2610	6.3.2.4
gi|47527533	GBAA2237	1.5.1.3
gi|47529988	GBAA4689	6.3.2.17,6.3.2.12
gi|47525272	GBAA0016	3.5.1.19,3.5.1.-
gi|47525503	GBAA0246	6.3.2.10
gi|47526806	GBAA1532	3.5.4.16
gi|47525415	GBAA0157	5.4.2.10
gi|47529302	GBAA4009	2.7.4.8
gi|47529300	GBAA4007	4.1.1.36,6.3.2.5
gi|47526828	GBAA1555	1.3.1.26
gi|47529434	GBAA4139	2.7.7.3
gi|47778311	GBAA4565	4.1.1.65
gi|47525781	GBAA0511	2.4.1.157,2.4.1.-
gi|47530124	GBAA4828	2.7.1.24
gi|47530553	GBAA5248	2.3.1.16
gi|47526697	GBAA1425	2.4.2.17
gi|47526713	GBAA1438	4.1.1.20
gi|47531036	GBAA5700	5.1.3.2,5.1.3.7
gi|47530554	GBAA5249	5.3.3.8,1.1.1.35,4.2.1.17

## Sheet: BAI
Gene id	Gene name	EC numbers
	56632..57273	2.7.4.8
	49150..48662	2.7.7.3
	387672..388226	1.5.1.3
	57664..58866	4.1.1.36,6.3.2.5
	17079..17645	3.5.4.16
	94403..93276	3.5.1.47
	74343..73669	2.4.2.17
	32080..30686	2.7.7.23,2.3.1.157
	4860..4501	4.1.2.25
	5754..4864	2.5.1.15
	102641..100263	5.3.3.8,1.1.1.35,4.2.1.17
	100238..99069	2.3.1.16
	47902..48915	5.1.3.2,5.1.3.7
	106431..107225	2.7.7.41
	7857..9200	5.4.2.10
	404135..403263	4.1.1.65
	44319..43456	5.1.1.7
	95187..94468	2.3.1.89
	62820..61474	4.1.1.20
	47224..46601	2.7.4.9
	69394..69074	3.6.1.31
	328409..326580	2.1.1.13,1.5.1.20
	69710..69408	3.5.4.19
	71178..70462	5.3.1.16
	73654..72368	1.1.1.23
	72365..71784	4.2.1.19
	35123..35920	1.3.1.26
	217043..216432	5.3.1.24
	217801..217043	4.1.1.48
	218828..217806	2.4.2.18
	2117..1503	2.7.1.24
	1027453..1026380	5.4.99.5,2.5.1.54
	12315..13304	2.7.8.13
	248557..249720	2.4.1.157,2.4.1.-
	6568..5699	4.1.3.38
	125433..126731	6.3.2.17,6.3.2.12
	399820..399254	2.7.7.18

## Sheet: BAN
Gene id	Gene name	EC numbers
gi|30260422	murF	6.3.2.10
gi|30260210		3.5.1.19,3.5.1.-
gi|30261507	hisB	4.2.1.19
gi|30260346	glmM	5.4.2.10
gi|30261509	hisA	5.3.1.16
gi|30261505	hisG	2.4.2.17
gi|30261506	hisD	1.1.1.23
gi|30263872	coaBC	4.1.1.36,6.3.2.5
gi|30263874		2.7.4.8
gi|30265051		5.3.3.8,1.1.1.35,4.2.1.17
gi|30264001	coaD	2.7.7.3
gi|30265050		2.3.1.16
gi|30265469	galE-2	5.1.3.2,5.1.3.7
gi|30264403	nadD	2.7.7.18
gi|30263915	mraY	2.7.8.13
gi|30264654		2.7.1.24
gi|30260220	tmk	2.7.4.9
gi|30264525	folC	6.3.2.17,6.3.2.12
gi|30260263	folP	2.5.1.15
gi|30260264	folB	4.1.2.25
gi|30264327		2.1.1.13,1.5.1.20
gi|30260240	gcaD	2.7.7.23,2.3.1.157
gi|30260262	pabC	4.1.3.38
gi|30261628	dapB	1.3.1.26
gi|30261606	mtrA	3.5.4.16
gi|30262916		5.4.99.5,2.5.1.54
gi|30262595	ddlB	6.3.2.4
gi|30261517	lysA	4.1.1.20
gi|30264052		3.5.1.47
gi|30261511		3.1.3.15
gi|30264053		2.3.1.89
gi|30264961	gtaB	2.7.7.9
gi|30264410	psd	4.1.1.65
gi|30261346		4.1.1.48
gi|30261345	trpD	2.4.2.18
gi|30262251	dfrA	1.5.1.3
gi|30260670		2.4.1.157,2.4.1.-
gi|30261347	trpF	5.3.1.24
gi|30264977	dapF	5.1.1.7
gi|30263826	cdsA	2.7.7.41

## Sheet: BAR
Gene id	Gene name	EC numbers
gi|49184337	BAS1320	5.3.1.16
gi|49184438	BAS1421	3.5.4.16
gi|49187474	BAS4479	2.7.1.24
gi|49184333	BAS1316	2.4.2.17
gi|49184334	BAS1317	1.1.1.23
gi|49184335	BAS1318	4.2.1.19
gi|49183511	BAS0483	2.4.1.157,2.4.1.-
gi|49186763	BAS3764	2.7.8.13
gi|49184179	BAS1160	5.3.1.24
gi|49183064	BAS0029	2.7.4.9
gi|49185094	BAS2083	1.5.1.3
gi|49187796	BAS4806	5.1.1.7
gi|49183105	BAS0070	4.1.3.38
gi|49183106	BAS0071	2.5.1.15
gi|49183107	BAS0072	4.1.2.25
gi|49186839	BAS3841	2.7.7.3
gi|49187226	BAS4230	2.7.7.18
gi|49183083	BAS0048	2.7.7.23,2.3.1.157
gi|49186888	BAS3890	3.5.1.47
gi|49184459	BAS1442	1.3.1.26
gi|49185754	BAS2748	5.4.99.5,2.5.1.54
gi|49186672	BAS3673	2.7.7.41
gi|49187154	BAS4157	2.1.1.13,1.5.1.20
gi|49184178	BAS1159	4.1.1.48
gi|49184177	BAS1158	2.4.2.18
gi|49183191	BAS0158	5.4.2.10
gi|49187866	BAS4877	5.3.3.8,1.1.1.35,4.2.1.17
gi|49184346	BAS1329	4.1.1.20
gi|49187349	BAS4354	6.3.2.17,6.3.2.12
gi|49184339	BAS1322	3.5.4.19
gi|49184340	BAS1323	3.6.1.31
gi|49187779	BAS4789	2.7.7.9
gi|49187231	BAS4235	4.1.1.65
gi|49187865	BAS4876	2.3.1.16
gi|49186889	BAS3891	2.3.1.89
gi|49188288	BAS5304	5.1.3.2,5.1.3.7
gi|49186719	BAS3720	4.1.1.36,6.3.2.5
gi|49186721	BAS3722	2.7.4.8

## Sheet: BAS
Gene id	Gene name	EC numbers
	5564..4674	2.5.1.15
	13371..13982	5.3.1.24
	12613..13371	4.1.1.48
	11586..12608	2.4.2.18
	138664..137792	4.1.1.65
	6378..5509	4.1.3.38
	9014..8025	2.7.8.13
	116592..115873	2.3.1.89
	115808..114681	3.5.1.47
	4670..4311	4.1.2.25
	47119..48132	5.1.3.2,5.1.3.7
	1727..1113	2.7.1.24
	160593..160895	3.5.4.19
	159125..159841	5.3.1.16
	160909..161229	3.6.1.31
	70556..70068	2.7.7.3
	62936..61107	2.1.1.13,1.5.1.20
	1143617..1143063	1.5.1.3
	47034..46411	2.7.4.9
	134349..133783	2.7.7.18
	504617..505690	5.4.99.5,2.5.1.54
	30371..31534	2.4.1.157,2.4.1.-
	167483..168829	4.1.1.20
	17595..18389	2.7.7.41
	31890..30496	2.7.7.23,2.3.1.157
	35474..36676	4.1.1.36,6.3.2.5
	155960..156634	2.4.2.17
	34442..35083	2.7.4.8
	157938..158519	4.2.1.19
	20821..21387	3.5.4.16
	38853..39650	1.3.1.26
	252444..251146	6.3.2.17,6.3.2.12
	88820..87477	5.4.2.10
	156649..157935	1.1.1.23
	11769..14147	5.3.3.8,1.1.1.35,4.2.1.17
	14172..15341	2.3.1.16
	70091..70954	5.1.1.7

## Sheet: BAT
Gene id	Gene name	EC numbers
gi|65316998		2.3.1.16
gi|65316999		5.3.3.8,1.1.1.35,4.2.1.17
gi|65321704		2.7.7.18
gi|65318778		3.6.1.31
gi|65318897		1.3.1.26
gi|65321324		2.7.7.3
gi|65318772		1.1.1.23
gi|65318773		4.2.1.19
gi|65318775		5.3.1.16
gi|65317600		5.4.2.10
gi|65318771		2.4.2.17
gi|65321149		2.7.7.41
gi|65318777		3.5.4.19
gi|65316928		5.1.1.7
gi|65321196		4.1.1.36,6.3.2.5
gi|65317534		4.1.2.25
gi|65317532		4.1.3.38
gi|65317533		2.5.1.15
gi|65321826		6.3.2.17,6.3.2.12
gi|65318614		5.3.1.24
gi|65318612		2.4.2.18
gi|65318613		4.1.1.48
gi|65321709		4.1.1.65
gi|65321674		2.7.1.107
gi|65317490		2.7.4.9
gi|65321633		2.1.1.13,1.5.1.20
gi|65321240		2.7.8.13
gi|65319543		1.5.1.3
gi|65321372		3.5.1.47
gi|65321951		2.7.1.24
gi|65318785		4.1.1.20
gi|65317432		5.1.3.2,5.1.3.7
gi|65317929		2.4.1.157,2.4.1.-
gi|65318876		3.5.4.16
gi|65321198		2.7.4.8
gi|65317509		2.7.7.23,2.3.1.157
gi|65321373		2.3.1.89
gi|65320231		5.4.99.5,2.5.1.54

## Sheet: BNT
Gene id	Gene name	EC numbers
	67746..67123	2.7.4.9
	37341..38138	1.3.1.26
	389523..390821	6.3.2.17,6.3.2.12
	101508..99130	5.3.3.8,1.1.1.35,4.2.1.17
	99105..97936	2.3.1.16
	34496..35137	2.7.4.8
	265568..266695	3.5.1.47
	264784..265503	2.3.1.89
	52602..51208	2.7.7.23,2.3.1.157
	310795..311283	2.7.7.3
	35528..36730	4.1.1.36,6.3.2.5
	43188..42325	5.1.1.7
	261984..262598	2.7.1.24
	186742..187296	1.5.1.3
	14159..13086	5.4.99.5,2.5.1.54
	214030..215193	2.4.1.157,2.4.1.-
	31568..33400	2.1.1.13,1.5.1.20
	27091..26222	4.1.3.38
	25383..25024	4.1.2.25
	5439..6782	5.4.2.10
	158865..159581	5.3.1.16
	157678..158259	4.2.1.19
	155700..156374	2.4.2.17
	156389..157675	1.1.1.23
	139576..138563	5.1.3.2,5.1.3.7
	19298..19864	3.5.4.16
	372339..373328	2.7.8.13
	160649..160969	3.6.1.31
	160333..160635	3.5.4.19
	46053..45259	2.7.7.41
	167223..168569	4.1.1.20
	13073..13684	5.3.1.24
	41373..40501	4.1.1.65
	11288..12310	2.4.2.18
	12315..13073	4.1.1.48
	37058..36492	2.7.7.18
	26277..25387	2.5.1.15

## Sheet: FPH
Gene id	Gene name	EC numbers
gi|167626823		6.1.1.17
gi|167628020		4.1.3.38,2.6.1.85
gi|167626935		3.5.4.26,1.1.1.193
gi|167627149		4.1.1.-
gi|167626814		2.5.1.31
gi|167628129		4.1.1.36,6.3.2.5
gi|167626937		4.1.2.-,3.5.4.25
gi|167626913		2.5.1.61
gi|167626976		6.3.2.8
gi|167627539		4.2.1.75
gi|167627274		2.5.1.6
gi|167626284		4.1.3.-
gi|167626585		2.7.7.1,3.6.1.13
gi|167626609		2.5.1.7
gi|167626608		1.1.1.158
gi|167626584		2.7.7.23,2.3.1.157
gi|167627369		2.7.1.24
gi|167626381		2.7.6.2
gi|167626639		3.5.4.9,1.5.1.5
gi|167626436		2.7.7.60
gi|167626587		4.1.1.65
gi|167627200		5.4.2.10
gi|167626501		4.2.1.24
gi|167626344		2.7.7.3
gi|167626899		2.7.1.148
gi|167627934		3.4.16.4
gi|167627382		3.5.1.-
gi|167628012		3.5.4.16
gi|167628071		1.3.3.3
gi|167626813		2.7.7.41
gi|167627426		2.3.1.129
gi|167627936		3.1.3.45
gi|167627421		1.1.1.267
gi|167628088		2.7.7.38
gi|167627722		4.6.1.12
gi|167626694		1.17.1.2
gi|167627237		2.7.1.130
gi|167627458		2.4.2.12
gi|167627686		1.3.1.9
gi|167626692		2.7.8.8
gi|167628125		4.99.1.1
gi|167627692		5.3.1.13
gi|167626866		2.4.2.8
gi|167627512		2.7.1.23
gi|167626374		2.4.2.1
gi|167627427		2.4.1.182
gi|167626447		2.5.1.55
gi|167627432		2.-.-.-
gi|167626255		1.17.7.1
gi|167628022		4.1.2.25
gi|167626533		6.3.2.10
gi|167626614		2.7.7.2,2.7.1.26
gi|167626536		6.3.2.13
gi|167628023		2.7.6.3,2.5.1.15
gi|167626512		6.3.2.9
gi|167628040		5.4.3.8
gi|167627944		2.2.1.7
gi|167626766		6.3.2.17,6.3.2.12
gi|167626513		2.7.8.13
gi|167626671		4.1.3.40
gi|167626884		6.3.2.4
gi|167626336		2.4.1.227
gi|167627169		4.1.1.37
gi|167627244		2.7.4.9
gi|167628079		2.7.4.8
gi|167626313		5.1.1.3

## Sheet: FT
Gene id	Gene name	EC numbers
gi|56707893		1.3.1.9
gi|56707613		4.2.1.10
gi|56708427		2.3.1.39
gi|56707963		4.1.3.40
gi|56708057		2.5.1.54
gi|56707533		4.1.1.65
gi|56708510		2.7.4.8
gi|56707821		2.5.1.55
gi|56707207		4.1.1.20
gi|56707832		1.1.1.103
gi|56708422		2.2.1.1
gi|56708362		1.1.1.158
gi|56707592		2.7.8.13
gi|56708518		2.7.7.38
gi|56707833		2.3.1.29
gi|56708676		2.1.3.2
gi|56707593		6.3.2.9
gi|56708017		2.7.7.2,2.7.1.26
gi|56708148		1.3.3.3
gi|56707427		2.7.1.148
gi|56708131		2.5.1.-,2.5.1.10,2.5.1.1,2.5.1.29
gi|56708456		4.2.1.75
gi|56707284		2.7.1.130
gi|56707522		6.3.2.17,6.3.2.12
gi|56707319		2.5.1.6
gi|56708218		4.1.1.36,6.3.2.5
gi|56707922		2.4.1.227
gi|56707460		6.1.1.17
gi|56708363		2.5.1.7
gi|56708045		3.5.4.16
gi|56707944		2.7.8.8
gi|56708752		2.3.1.8
gi|56707415		2.5.1.61
gi|56708600		1.1.1.267
gi|56707942		1.17.1.2
gi|56707993		3.5.4.9,1.5.1.5
gi|56707470		2.5.1.31
gi|56707828		4.2.1.11
gi|56708672		3.5.2.3
gi|56708526		2.7.1.24
gi|56708040		4.1.2.25
gi|56707880		2.4.2.1
gi|56708595		2.3.1.129
gi|56708594		2.4.1.182
gi|56708039		2.5.1.15
gi|56708107		2.2.1.7
gi|56708260		5.1.1.3
gi|56707291		2.7.4.9
gi|56707350		6.3.2.4
gi|56707709		2.7.7.3
gi|56708213		4.99.1.1
gi|56707830		2.7.7.60
gi|56707569		6.3.2.10
gi|56707258		5.4.2.10
gi|56707471		2.7.7.41
gi|56707980		4.2.3.5
gi|56707369		2.4.2.8
gi|56708205		4.6.1.12
gi|56708681		3.5.4.26,1.1.1.193
gi|56708225		4.2.3.4
gi|56708226		2.7.1.71
gi|56708477		2.7.1.23
gi|56708751		2.7.2.1
gi|56707536		2.7.7.23,2.3.1.-
gi|56708567		2.4.2.12
gi|56707703		4.2.1.51
gi|56708112		4.1.1.-,5.3.3.-
gi|56708660		1.3.3.1
gi|56707604		4.2.1.24
gi|56707354		3.5.1.-
gi|56707226		4.1.1.37
gi|56708027		5.4.3.8
gi|56707535		2.7.7.1
gi|56707702		5.1.1.1

[truncated: 9 more sheets: FTC, FTE, FTN, FTR, FTU, YP, YPA, YPF, YPK]
